# Supplementary material for: Hospitals’ Collaborations Strengthen Pandemic Preparedness: Lessons Learnt from COVID-19
Source: Healthcare (Basel). 2024 Jan 26;12(3):321. doi: 10.3390/healthcare12030321 (PMC10855495; doi:10.3390/healthcare12030321)
Supplement: Supplementary file 1 [file healthcare-12-00321-s001.zip]

Archive with 1 entries (1 files):
- healthcare-2763586-supplementary.pdf
